# Supplementary material for: Investigating Global Lipidome Alterations with the Lipid Network Explorer
Source: Metabolites. 2021 Jul 28;11(8):488. doi: 10.3390/metabo11080488 (PMC8398636; doi:10.3390/metabo11080488)
Supplement: Supplementary file 1 [file metabolites-11-00488-s001.zip]

Archive with 4 entries (4 files):
- SupplementaryData1_LINEX_network_wang2020.html
- SupplementaryData2_LINEX_network_tu2017.html
- SupplementaryData3_LINEX_network_kyle2021.html
- SupplementaryData4_LipidClassColorScheme.xlsx
