# Supplementary material for: Investigating Global Lipidome Alterations with the Lipid Network Explorer
Source: Metabolites. 2021 Jul 28;11(8):488. doi: 10.3390/metabo11080488 (PMC8398636; doi:10.3390/metabo11080488)
Supplement: Supplementary file 1 [file metabolites-11-00488-s001.zip › SupplementaryData4_LipidClassColorScheme.xlsx]

## Sheet: S1 Table
lipid_class	Lipid_class_abbr	color_sample	hex
Non-esterified fatty acid	NEFA		#ffffff
Monoacylglycerol	MAG		#f1c232
Ether monoacylglycerol	MAG O-		#d0a728
Diacylglycerol	DAG		#bf9000
Ether diacylglycerol	DAG O-		#9d7703
Triacylglycerol	TAG		#7f6000
Ether triacylglycerol	TAG O-		#634b01
Cardiolipin	CL		#e35913
Monolysocardiolipin	MLCL		#e57e4a
Dilysocardiolipin	DLCL		#e8a888
CDP-diacylglycerol	CDPDAG		#b8a69a
Phosphatidylethanolamine	PE		#3c78d8
Ether phosphatidylethanolamine	PE O-		#1c4587
Plasmanylphosphatidylethanolamine	PE O-a		#1c4588
Plasmenylphosphatidylethanolamine	PE O-p		#1c4589
Lysophosphatidylethanolamine	LPE		#a4c2f4
Ether lysophosphatidylethanolamine	LPE O-		#4f739d
Phosphatidylcholine	PC		#6aa84f
Ether phosphatidylcholine	PC O-		#38761d
Lysophophatidylcholine	LPC		#b6d7a8
Ether lysophophatidylcholine	LPC O-		#93c47d
Phosphatidic acid	PA		#00ffff
Ether phosphatidic acid	PA O-		#009d9d
Lysophosphatidic acid	LPA		#cbffff
Ether lysophosphatidic acid	LPA O-		#a9e5e5
Phosphatidylglycerol	PG		#ff0000
Lysophosphatidylglycerol	LPG		#e06666
Phosphatidylinositol	PI		#b215da
Lysophosphatidylinositol	LPI		#c470da
Phosphatidylinositolphosphate	PIP		#660d7d
Phosphatidylinositolbisphosphate	PIP2		#4c0a5d
Phosphatidylinositoltrisphosphate	PIP3		#280530
Phosphatidylserine	PS		#c0e510
Lysophosphatidylserine	LPS		#dced8c
Long-chain base	LCB		#f18ea5
Long-chain base phosphate	LCBP		#c9909d
Ceramide	Cer		#f24a71
Hexosylceramide	HexCer		#b03350
Dihexosylceramide	Hex2Cer		#671e2f
Trihexosylceramide	Hex3Cer		#41121d
Sphingomyelin	SM		#f24aa4
Lysosphingomyelin	LSM		#ff88c8
Sterol (free)	ST		#d9d9d9
Cholesterol	Cholesterol		#ffff00
Steryl ester	SE		#8b8a8a
Cholesteryl ester	CE		#cfcf00

## Sheet: Sheet1
	Glycero	Phospho	Sphingo	Sterol
